# Supplementary material for: The Trypanosoma cruzi TcrNT2 Nucleoside Transporter Is a Conduit for the Uptake of 5-F-2′-Deoxyuridine and Tubercidin Analogues
Source: Molecules. 2022 Nov 19;27(22):0. doi: 10.3390/molecules27228045 (PMC9693223; doi:10.3390/molecules27228045)
Supplement: Supplementary file 1 [file molecules-27-08045-s001.zip]

Archive with 1 entries (1 files):
- molecules-1989544-supplementary.pdf
